# Supplementary material for: Global Proteomic Profile of Aluminum-Induced Hippocampal Impairments in Rats: Are Low Doses of Aluminum Really Safe?
Source: Int J Mol Sci. 2022 Oct 19;23(20):12523. doi: 10.3390/ijms232012523 (PMC9603961; doi:10.3390/ijms232012523)
Supplement: Supplementary file 1 [file ijms-23-12523-s001.zip]

Archive with 1 entries (1 files):
- ijms-1885084-supplementary.pdf
